# Supplementary material for: The Responses of the Lipoxygenase Gene Family to Salt and Drought Stress in Foxtail Millet (Setaria italica)
Source: Life (Basel). 2021 Nov 2;11(11):1169. doi: 10.3390/life11111169 (PMC8619181; doi:10.3390/life11111169)
Supplement: Supplementary file 1 [file life-11-01169-s001.zip]

Archive with 1 entries (1 files):
- life-1419032-supplementary.pdf
